# Supplementary material for: Aneuploidy Patterns and Chaotic Embryos in IVF: Age-Stratified Analysis and Re-Biopsy Outcomes from a Romanian Cohort
Source: Medicina (Kaunas). 2026 Jan 24;62(2):247. doi: 10.3390/medicina62020247 (PMC12941486; doi:10.3390/medicina62020247)
Supplement: Supplementary file 1 [file medicina-62-00247-s001.zip]

Archive with 1 entries (1 files):
- medicina-4098764-supplementary.pdf
